# Supplementary material for: Mexican Strains of Anaplasma marginale: A First Comparative Genomics and Phylogeographic Analysis
Source: Pathogens. 2022 Aug 2;11(8):873. doi: 10.3390/pathogens11080873 (PMC9415054; doi:10.3390/pathogens11080873)
Supplement: Supplementary file 1 [file pathogens-11-00873-s001.zip]

Archive with 11 entries (11 files):
- pathogens-1809943-Figure_S1.pdf
- pathogens-1809943-Figure_S2.pdf
- pathogens-1809943-Table_S1.pdf
- pathogens-1809943-Table_S2.pdf
- pathogens-1809943-Table_S3.pdf
- pathogens-1809943-Table_S4.pdf
- pathogens-1809943-Table_S5.pdf
- pathogens-1809943-Table_S6.pdf
- pathogens-1809943-Table_S7.pdf
- pathogens-1809943-Table_S8.pdf
- pathogens-1809943-Table_S9.pdf
